# Supplementary material for: Integrated Genomic–Metabolomic Analysis for Tri-Categorical Classification of Type 2 Diabetes Status in the Korean Ansan–Ansung Cohort
Source: Int J Mol Sci. 2025 Dec 2;26(23):11688. doi: 10.3390/ijms262311688 (PMC12691764; doi:10.3390/ijms262311688)
Supplement: Supplementary file 1 [file ijms-26-11688-s001.zip]

Archive with 1 entries (1 files):
- ijms-3960179-supplementary.pdf
